# Supplementary material for: The impact of job stress on perceived professional benefits among Chinese nurses caring for patients with gynecological cancer: mediating effects of perceived social support and self-efficacy
Source: Front Psychol. 2024 Apr 3;15:1344185. doi: 10.3389/fpsyg.2024.1344185 (PMC11021783; doi:10.3389/fpsyg.2024.1344185)
Supplement: Supplementary file 1 [file Data_Sheet_1.xlsx]

## Sheet: Sheet1
age	gender	educational level	marital status	number of children	work experiencein caring for GC patients	working position	professional title	forms of employment	NJSS1	NJSS2	NJSS3	NJSS4	NJSS5	NJSS6	NJSS7	NJSS8	NJSS９	NJSS10	NJSS11	NJSS12	NJSS13	NJSS14	NJSS15	NJSS16	NJSS17	NJSS18	NJSS19	NJSS20	NJSS21	NJSS22	NJSS23	NJSS24	NJSS25	NJSS26	NJSS27	NJSS28	NJSS29	NJSS30	NJSS31	NJSS32	NJSS33	NJSS34	NJSS35	PSSS1	PSSS2	PSSS3	PSSS4	PSSS5	PSSS6
54	2	2	1	2	36	1	4	3	2	3	2	2	3	2	1	3	2	2	1	2	1	1	1	3	1	2	1	1	1	1	2	1	3	2	3	2	2	4	2	2	1	2	2	4	6	6	6	6	6
40	2	2	1	2	15	1	3	3	4	4	4	4	3	4	2	4	4	4	3	4	4	2	4	3	3	3	3	3	2	2	2	2	3	2	4	4	3	3	3	2	2	3	3	6	6	7	6	6	6
32	2	2	1	2	8	3	3	1	4	3	3	3	4	3	4	3	3	3	3	3	2	2	3	3	4	3	3	3	3	2	3	2	2	3	3	3	4	2	3	3	3	2	2	6	6	4	5	6	3
53	2	3	1	2	35	1	4	3	1	1	1	1	3	1	1	1	1	1	1	1	1	1	1	1	1	1	1	1	1	1	1	1	1	1	1	1	1	1	1	1	1	1	1	7	7	7	7	7	7
26	2	2	2	1	3	3	2	1	2	2	2	2	3	2	2	3	2	3	3	3	2	3	2	3	3	2	3	2	2	2	2	2	3	1	1	1	1	1	1	1	1	1	1	7	7	7	7	7	7
40	2	2	1	3	20	2	3	2	3	3	3	3	3	3	3	3	3	3	3	3	2	3	2	3	2	2	3	3	3	3	2	2	3	2	3	3	2	2	2	2	2	2	3	6	6	4	6	6	6
45	2	2	1	2	23	3	3	2	3	1	3	3	4	4	1	4	3	1	1	4	1	1	1	4	4	3	3	3	3	3	2	2	4	1	4	3	3	2	2	2	3	2	2	5	5	7	7	4	4
29	2	2	2	1	3	3	2	2	3	3	4	4	4	2	2	4	4	4	4	4	2	2	2	3	3	2	3	3	2	3	3	3	2	1	3	3	2	3	3	2	2	3	2	3	3	4	5	2	5
32	2	2	1	3	11	3	3	1	3	3	3	2	2	2	2	3	2	2	3	4	2	2	2	3	3	2	3	3	3	3	2	2	3	1	3	3	3	3	3	2	2	2	2	4	4	3	4	4	4
36	2	2	1	2	13	3	3	2	3	3	3	3	3	3	3	3	3	3	3	3	3	3	2	4	4	3	4	4	4	4	3	2	3	2	4	3	3	4	2	3	2	3	2	4	5	6	6	6	5
29	2	2	1	2	4	3	2	2	3	3	3	3	3	2	3	3	3	3	3	3	2	2	2	3	3	2	2	2	2	2	3	3	2	2	2	2	2	2	2	2	2	2	2	4	4	2	2	3	3
40	2	2	1	2	17	2	3	2	3	3	3	3	3	1	1	3	2	3	3	3	2	2	1	2	1	2	3	3	3	2	1	1	2	2	3	3	2	1	1	2	2	2	2	6	5	3	3	6	6
41	2	3	3	2	13	1	4	1	2	2	2	2	4	2	2	3	3	2	3	3	1	1	1	3	2	1	1	1	1	1	2	2	2	1	2	2	2	2	2	1	1	2	1	6	7	7	7	7	7
32	2	2	1	1	9	2	3	2	3	2	3	2	3	2	1	2	2	2	3	2	2	3	1	1	2	2	2	2	2	3	2	2	2	2	1	1	1	2	1	1	1	1	1	5	5	5	5	5	5
37	2	2	1	2	15	1	4	2	3	3	3	3	2	3	2	3	3	2	3	3	3	2	2	3	3	2	3	3	3	3	2	2	3	3	3	3	3	2	2	2	2	2	2	5	5	4	4	4	4
41	2	2	1	3	20	1	3	3	3	2	3	2	4	1	1	4	2	2	4	4	1	2	2	4	3	2	3	3	3	3	2	2	4	4	2	1	1	1	1	1	1	1	1	7	7	7	7	7	7
40	2	2	1	3	20	3	3	1	2	2	2	2	3	2	2	3	2	2	3	3	2	2	2	2	2	2	2	3	2	2	2	2	2	2	2	2	2	2	2	2	2	2	2	7	7	7	7	7	7
35	2	2	1	2	15	2	3	1	3	3	3	2	3	1	1	4	2	4	4	4	1	1	2	4	4	3	4	4	3	2	2	1	4	4	3	3	3	1	1	1	1	1	1	7	7	7	7	7	7
37	2	2	1	3	1	1	3	3	2	2	2	2	4	2	1	4	4	3	3	3	1	1	1	4	2	2	3	3	2	2	4	4	4	1	3	2	2	2	3	2	2	2	2	7	7	7	7	7	7
31	2	2	1	2	7	2	2	1	3	2	2	2	3	2	2	3	2	2	2	2	2	2	2	3	2	2	2	2	2	2	2	2	2	2	2	2	2	2	2	2	2	2	2	6	6	6	6	6	6
51	2	1	1	2	20	1	3	3	2	3	2	2	1	1	1	2	2	2	3	3	1	1	2	2	1	2	2	3	2	2	2	2	3	2	2	2	2	2	1	2	1	1	1	4	4	7	7	6	6
31	2	2	1	3	2	3	3	2	3	3	4	3	3	3	3	4	4	4	4	3	2	2	3	3	3	4	3	3	4	4	3	3	3	2	3	3	3	3	3	3	3	3	3	5	5	5	5	5	5
38	2	2	1	2	14	2	3	2	2	3	2	3	4	2	2	3	3	3	3	3	2	3	2	2	3	2	2	2	2	2	2	2	2	2	2	2	2	2	2	2	2	2	2	6	6	6	6	6	6
45	2	2	1	2	28	1	4	3	2	3	3	3	3	2	2	3	4	3	3	2	3	2	2	3	3	2	3	3	3	3	3	2	3	1	3	2	2	2	2	2	2	2	2	6	6	7	7	6	6
40	2	2	1	2	17	2	3	2	2	2	2	2	3	2	2	2	2	2	2	2	2	2	2	2	2	3	3	2	3	3	2	2	2	1	2	2	2	2	2	1	2	2	2	5	6	6	6	5	6
50	2	2	1	2	30	1	4	3	3	3	4	3	4	3	3	3	3	3	3	3	2	2	2	3	3	2	3	3	2	2	2	2	2	4	3	3	2	3	2	2	2	2	2	6	4	4	5	3	5
36	2	2	1	3	17	2	3	2	3	3	2	3	3	2	2	4	4	3	4	4	2	3	3	3	3	3	2	3	2	3	3	3	3	3	3	3	3	3	3	3	3	3	3	6	6	6	6	5	6
33	2	2	2	1	4	3	3	1	3	3	3	2	4	2	2	2	2	2	2	3	1	1	1	2	2	2	2	2	2	2	2	2	2	1	2	2	2	2	1	2	2	2	2	6	6	5	5	4	5
32	2	2	1	2	8	3	3	2	3	3	3	3	4	2	1	4	4	4	3	4	2	1	1	2	4	2	3	2	3	3	3	3	3	2	3	3	3	3	3	3	2	3	3	5	4	5	4	5	4
49	2	2	1	2	4	1	3	3	2	3	2	3	3	3	2	3	2	2	3	2	2	2	2	3	2	2	2	2	2	2	2	2	2	2	2	2	2	2	2	2	2	2	2	5	6	5	5	5	5
26	2	2	2	1	2	3	2	2	4	3	4	3	3	2	2	4	4	4	4	4	2	2	3	3	4	2	2	2	2	2	2	2	3	2	2	2	2	2	2	1	2	2	2	5	6	6	6	6	6
37	2	2	1	3	2	1	3	1	3	2	2	2	2	1	1	2	1	1	2	2	1	1	1	2	2	2	2	1	2	2	1	2	3	3	3	1	2	2	2	1	1	1	1	7	6	7	7	7	7
28	2	2	2	1	1	3	1	1	3	2	3	3	4	2	2	3	3	3	3	3	2	3	2	2	3	3	3	2	2	3	3	3	3	3	3	3	3	4	1	3	1	3	1	5	4	6	6	4	6
44	2	2	1	2	20	2	3	1	2	3	3	3	3	1	2	3	3	3	3	3	2	2	2	3	2	2	2	2	2	2	2	2	2	2	2	2	2	2	2	2	2	2	2	6	6	6	6	5	6
28	2	1	1	2	5	3	2	1	3	3	3	3	3	2	2	3	3	1	2	2	2	2	1	1	1	1	2	2	2	2	1	1	1	1	1	1	2	2	2	2	1	1	1	4	5	3	4	6	6
30	2	2	1	1	1	3	2	1	2	3	2	3	3	2	2	3	2	2	3	3	2	2	2	3	2	2	3	3	3	3	2	2	3	2	3	2	2	3	2	2	2	2	2	5	5	5	6	5	5
31	2	2	1	3	4	3	3	2	2	3	3	3	3	2	2	3	3	3	3	3	2	2	2	3	2	2	3	3	3	3	3	2	2	2	2	2	2	3	3	2	2	2	2	5	5	5	5	4	5
29	2	2	1	2	5	2	2	2	3	3	3	3	3	3	3	3	2	2	2	3	2	2	2	2	2	2	2	2	2	2	2	2	3	3	3	2	2	2	2	2	2	2	2	4	4	4	4	4	4
27	2	2	2	1	4	3	2	1	2	3	2	3	3	2	2	3	3	3	2	2	2	2	2	3	2	2	2	2	2	2	2	2	2	2	2	2	2	2	2	2	2	2	2	4	4	4	4	4	4
43	2	2	1	2	22	1	4	2	3	3	3	3	2	3	2	3	4	3	4	3	2	2	2	3	2	2	2	2	2	2	2	2	3	2	3	4	2	2	2	3	2	2	2	1	5	7	7	1	1
26	2	2	1	1	4	3	2	1	4	4	4	4	4	2	2	4	4	4	4	4	3	2	4	4	2	3	3	3	3	3	3	3	3	3	3	3	3	3	3	3	3	3	3	4	3	5	6	1	5
32	2	2	1	2	5	3	2	2	3	3	3	3	3	2	3	4	4	3	4	4	3	3	2	4	4	3	3	3	3	3	3	3	3	3	3	3	3	3	3	3	3	3	3	5	5	5	5	5	5
33	2	2	1	2	3	3	2	1	3	3	3	3	4	4	3	4	4	4	4	4	4	4	4	4	4	4	4	4	4	4	4	4	4	3	4	4	3	3	3	4	4	3	3	5	5	5	5	5	5
58	2	2	1	2	25	1	4	3	3	3	2	2	1	2	1	3	2	2	3	3	1	2	2	4	3	1	2	2	2	2	2	2	3	1	2	2	1	2	1	1	2	2	1	5	6	6	6	6	6
42	2	2	1	2	20	2	3	3	4	3	3	4	4	3	2	4	4	4	4	4	1	1	2	3	3	2	4	4	4	4	2	3	3	2	3	3	2	2	1	1	1	1	1	6	7	7	7	7	7
37	2	2	1	3	6	2	3	1	2	2	2	2	3	2	2	3	3	2	3	3	1	3	2	3	2	2	2	2	2	2	3	2	3	3	2	2	2	2	2	2	2	2	2	5	5	7	7	4	4
27	2	1	2	1	1	3	2	1	3	3	3	3	3	3	3	3	3	3	3	3	3	3	3	3	3	3	3	3	3	3	3	3	3	3	3	3	3	3	3	3	3	3	3	5	5	5	5	5	5
28	2	2	2	1	6	2	2	1	4	3	3	3	4	2	2	4	3	3	4	3	2	2	2	4	3	2	3	3	3	3	2	2	3	2	3	3	3	2	2	3	1	2	2	5	5	6	6	5	4
26	2	2	2	1	1	3	1	1	3	2	4	3	3	2	3	3	3	3	3	3	2	2	2	4	3	3	4	3	3	3	3	3	3	2	3	3	2	3	3	2	2	3	2	6	6	6	6	5	5
32	2	2	1	2	12	3	3	2	3	3	4	4	4	4	2	3	4	3	4	4	3	2	2	3	3	2	3	3	3	3	3	3	2	2	2	4	3	2	2	2	2	3	3	3	2	6	6	3	4
30	2	2	2	1	10	2	3	1	3	3	3	3	4	3	1	3	3	2	2	3	2	1	2	3	2	2	3	3	3	3	3	3	3	1	1	2	4	4	3	3	4	2	2	4	4	4	4	4	4
37	2	2	1	3	13	3	3	1	2	2	2	2	2	2	2	2	3	3	3	4	2	2	2	2	2	2	2	2	2	2	2	2	2	2	2	2	2	2	2	2	2	2	2	6	6	4	4	5	5
30	2	2	1	2	2	3	2	1	3	3	3	3	3	3	3	3	3	3	3	3	3	3	4	3	3	3	3	3	3	3	3	3	3	3	3	3	4	4	3	2	4	4	4	4	4	4	4	4	4
35	2	2	1	2	10	3	3	1	3	2	3	2	3	2	2	3	2	3	3	3	2	2	2	3	3	3	2	2	2	2	2	2	2	3	3	2	2	2	2	2	2	2	2	6	6	6	6	6	6
32	2	2	1	3	7	2	3	2	2	3	3	3	4	3	2	3	4	3	4	4	2	2	2	4	4	2	3	3	2	2	3	3	3	1	3	4	2	2	2	3	2	2	3	4	4	4	4	4	4
25	2	2	2	1	3	3	1	1	2	2	2	2	3	2	2	3	2	2	2	2	2	2	2	2	2	2	2	2	2	2	2	2	2	2	2	2	2	2	2	2	3	2	2	4	4	1	1	3	5
34	2	2	1	3	12	2	3	2	3	3	3	3	3	4	4	4	4	4	4	4	3	2	2	3	3	2	3	3	3	3	3	3	2	2	3	4	3	3	3	3	2	2	2	4	4	6	6	4	4
35	2	2	1	3	10	3	3	1	4	2	4	3	4	4	4	4	4	3	4	4	3	4	3	4	4	3	4	4	4	4	4	4	4	4	4	4	4	4	3	4	1	1	1	5	5	5	5	5	5
28	2	2	1	2	3	3	2	1	3	3	3	3	3	3	2	3	3	3	3	3	2	3	2	2	3	3	3	3	3	3	3	3	3	3	3	3	3	2	3	3	3	2	3	5	5	5	5	5	5
31	2	2	1	2	3	3	3	1	3	4	3	3	3	3	3	3	3	3	3	4	3	3	2	3	3	3	3	3	3	3	3	3	3	3	3	3	3	3	3	2	2	3	3	5	5	4	4	4	4
28	2	2	2	1	1	3	2	2	3	3	3	3	3	3	3	4	3	2	4	4	2	1	1	3	3	3	4	4	3	3	1	2	2	2	3	3	2	1	2	2	1	1	1	6	6	6	7	6	6
28	2	2	2	1	1	3	3	1	4	3	3	3	3	1	1	3	3	3	3	3	1	1	1	3	3	1	3	3	2	2	2	2	3	1	1	1	1	1	1	1	1	1	1	6	6	6	6	6	6
26	2	2	2	1	3	3	2	1	3	2	4	3	3	2	2	4	3	2	4	4	2	2	2	3	2	3	3	3	3	2	2	2	2	3	3	2	2	3	3	2	2	2	2	5	4	4	6	5	5
30	2	2	2	1	5	3	2	1	3	2	3	3	4	3	3	4	3	3	4	4	2	2	2	3	3	3	3	3	3	3	2	2	2	2	3	3	3	3	3	2	2	2	2	6	5	5	5	5	5
35	2	2	1	3	12	2	3	1	3	3	3	2	3	3	2	2	2	2	4	4	2	2	2	2	2	2	2	2	1	2	1	2	2	1	4	3	4	2	2	3	1	1	2	6	5	7	7	6	6
40	2	2	1	3	11	3	2	2	3	3	3	3	3	3	3	4	4	4	4	4	2	2	2	4	4	4	2	3	2	2	2	2	4	4	3	3	3	2	4	2	2	4	3	6	4	4	4	5	4
29	2	2	1	2	1	3	2	1	3	3	3	3	3	2	2	3	3	3	3	3	2	2	2	3	2	3	3	3	2	3	2	2	2	2	2	2	3	3	2	2	2	2	2	4	4	4	4	4	4
31	2	1	1	2	8	2	3	3	2	2	2	1	4	2	2	3	3	2	3	3	2	2	2	3	3	2	2	2	2	2	3	2	3	2	2	2	2	2	2	2	2	2	2	6	6	6	6	6	6
52	2	2	1	2	32	1	4	3	3	3	2	2	3	3	2	3	3	3	3	3	2	3	2	3	3	2	3	3	2	2	2	3	3	2	3	2	2	2	2	2	2	2	2	5	5	5	5	5	5
32	2	2	2	1	11	3	2	1	2	2	2	2	4	2	2	4	2	3	3	4	2	2	2	2	2	2	2	3	2	2	2	2	2	2	2	3	3	2	2	3	2	2	2	6	6	6	6	6	6
27	2	2	1	1	5	3	2	1	3	3	3	3	3	3	2	3	3	2	3	3	3	3	2	3	2	2	2	2	2	2	2	2	3	2	2	2	2	2	2	2	2	2	2	5	5	5	5	5	5
34	2	2	1	3	11	3	3	1	4	3	4	3	4	3	3	4	3	3	4	3	2	3	2	3	3	3	3	3	3	3	3	3	3	2	3	3	3	2	3	2	2	2	3	4	4	4	4	4	4
35	2	2	1	3	12	2	3	2	3	3	2	3	4	2	2	3	3	2	2	2	2	3	2	2	2	2	2	2	2	2	2	2	3	1	2	2	2	2	2	2	2	2	2	7	7	7	7	6	6
31	2	2	1	2	7	3	2	2	4	3	3	4	4	4	3	4	4	4	4	4	4	3	3	3	3	3	3	3	3	3	3	3	3	2	3	4	4	3	2	3	2	2	2	4	4	4	4	4	4
25	2	2	2	1	1	3	2	1	2	2	3	2	4	2	2	3	2	3	2	2	2	2	2	3	2	2	2	2	2	2	3	2	3	3	2	2	2	2	2	2	2	2	2	6	6	4	4	6	6
38	2	2	1	3	10	2	3	2	3	3	3	3	4	2	2	4	4	3	3	3	2	2	2	3	2	2	2	2	2	2	3	3	3	2	2	2	2	2	2	2	2	2	2	6	6	6	6	6	6
33	2	2	1	3	12	3	3	2	3	3	3	3	4	3	3	4	4	4	4	4	3	3	3	4	3	3	3	3	3	3	3	3	3	3	3	3	3	2	2	2	2	2	2	5	5	5	5	5	6
39	2	2	1	3	15	3	3	2	2	2	2	2	3	2	2	3	3	3	2	3	2	3	2	3	2	2	2	3	3	3	3	2	3	1	3	3	2	2	1	1	2	1	2	4	4	4	4	4	4
35	2	2	1	2	10	2	3	1	4	3	4	2	4	2	1	3	2	3	3	4	2	2	2	3	3	3	3	3	3	3	3	3	2	3	3	3	3	2	2	2	3	2	2	3	5	5	5	4	3
41	2	2	1	3	11	2	3	1	2	2	2	2	3	2	2	3	2	2	3	3	2	2	2	3	3	2	2	2	2	2	2	2	3	2	2	2	2	2	2	2	2	2	2	5	5	5	5	5	5
45	2	2	1	2	9	1	3	3	3	2	2	2	4	2	2	3	3	3	3	2	2	2	3	3	3	2	2	2	2	2	2	2	3	1	2	2	2	2	2	2	2	2	2	4	6	6	6	6	6
29	2	2	1	1	4	3	2	1	3	3	3	3	4	2	2	3	4	3	3	3	2	2	2	3	3	2	3	3	3	3	3	2	2	2	3	3	3	3	2	2	2	2	2	6	6	6	6	6	6
38	2	2	1	2	10	3	3	3	3	3	3	2	3	2	2	3	3	2	3	2	2	2	2	3	2	2	2	2	2	2	2	2	3	2	2	2	2	2	2	2	3	2	2	6	6	6	6	6	6
30	2	2	2	1	9	3	2	1	2	3	2	2	4	2	2	4	3	3	3	2	2	2	2	4	2	2	2	2	2	2	2	1	1	1	2	2	2	2	2	1	3	3	2	5	6	5	5	5	4
31	2	2	1	2	10	3	2	1	4	4	4	4	4	1	1	4	4	4	4	4	4	4	3	2	3	3	4	4	4	3	2	2	2	2	3	4	4	4	4	3	3	2	3	1	1	7	7	4	4
29	2	2	2	1	4	3	2	1	4	4	3	3	3	3	1	4	3	3	4	4	2	2	3	2	1	2	2	2	2	2	3	1	3	1	2	3	2	2	4	1	1	1	1	6	7	7	7	7	6
30	2	2	1	2	5	3	3	2	4	4	3	3	3	2	2	3	3	3	3	3	2	2	3	2	3	2	2	2	2	3	2	2	3	1	2	3	3	2	2	2	3	2	2	4	5	3	5	4	4
43	2	2	1	3	16	2	3	1	3	2	2	2	3	1	2	4	3	3	3	3	2	3	2	3	3	2	2	2	2	2	2	2	3	1	2	2	2	2	2	1	1	1	1	5	6	6	6	5	6
32	2	2	2	3	11	3	3	1	2	1	2	3	3	2	2	3	3	3	2	3	2	1	2	3	2	2	2	2	2	2	2	3	2	2	2	3	2	2	3	1	2	1	1	5	5	5	6	5	4
34	2	2	1	2	3	3	3	1	3	2	3	2	3	2	2	3	3	3	3	3	2	2	2	2	2	2	2	2	2	2	2	2	2	3	2	2	2	2	2	2	2	2	2	5	5	5	5	5	5
40	2	2	1	2	18	2	3	3	3	3	3	3	4	2	3	3	3	2	3	3	3	2	2	3	2	2	2	2	3	3	2	2	2	2	2	3	2	2	2	2	2	2	2	4	4	4	4	4	4
26	2	2	1	2	5	3	1	1	3	3	2	3	3	2	2	4	3	3	3	2	1	2	3	4	2	2	3	3	2	2	2	2	3	2	3	2	2	2	2	2	2	2	2	7	6	6	7	7	7
36	2	2	1	2	1	3	3	1	3	3	3	3	3	2	2	4	3	2	3	4	2	3	2	3	3	2	3	3	2	2	2	2	3	2	3	3	3	3	3	2	3	2	3	4	4	4	5	4	5
28	2	2	1	2	1	3	2	1	3	3	3	2	3	2	2	3	2	2	2	2	2	2	2	3	3	3	3	3	2	2	2	2	3	3	3	3	2	2	2	2	2	2	2	5	5	5	5	5	5
35	2	2	1	2	13	3	3	1	4	3	3	3	4	2	2	4	3	2	3	2	2	2	3	4	2	3	3	2	2	2	2	2	3	2	4	2	2	2	3	2	3	2	2	4	5	6	6	5	5
38	2	2	1	2	15	3	3	1	4	3	3	4	3	3	3	4	4	4	4	4	3	3	3	4	3	3	3	3	3	2	3	3	3	4	3	3	1	2	1	1	1	1	1	6	7	4	4	6	6
40	2	2	1	3	9	3	3	2	4	4	4	4	3	3	3	4	3	3	4	4	3	3	3	3	3	3	3	3	3	3	3	3	3	3	3	3	3	3	3	3	3	3	3	4	4	4	4	4	4
31	2	2	1	1	2	3	3	2	2	2	2	2	2	2	2	2	2	2	2	2	2	2	2	2	2	2	2	2	2	2	2	2	2	2	2	2	2	2	2	2	2	2	2	6	6	6	6	6	6
28	2	2	1	2	7	3	2	2	3	2	2	2	3	2	3	2	3	2	3	3	2	2	2	3	2	2	3	2	3	2	2	2	3	1	2	2	2	2	2	2	2	2	2	7	7	7	7	7	7
32	2	2	1	1	10	3	2	1	4	4	4	4	4	2	2	4	4	3	4	4	4	4	4	4	4	4	4	4	4	4	4	3	3	1	4	3	3	4	4	2	2	3	3	3	5	5	5	3	3
25	2	2	2	1	4	3	2	1	3	3	3	2	3	3	2	4	3	3	3	3	2	2	3	3	2	2	2	2	2	2	3	3	3	2	3	3	2	3	2	2	2	2	3	5	6	6	6	6	5
31	2	2	1	2	9	2	3	1	2	2	2	2	3	2	2	3	3	3	3	2	2	2	2	3	3	2	2	3	3	2	1	3	2	3	3	3	3	2	2	2	2	2	2	3	5	6	6	6	6
28	2	2	2	1	5	3	2	2	3	3	3	3	3	2	2	3	4	3	3	3	3	3	3	4	3	2	3	2	2	3	3	3	2	2	3	3	3	3	2	2	2	2	2	4	5	4	5	3	4
32	2	2	2	1	9	3	3	1	3	3	2	2	4	2	2	4	3	2	4	3	1	2	3	3	2	3	2	2	2	2	3	2	2	2	1	2	2	2	1	1	1	1	1	5	6	4	5	6	6
31	2	2	1	2	8	3	3	1	3	3	2	3	4	3	2	4	3	3	3	3	2	3	3	4	2	3	3	3	3	2	2	2	3	3	2	4	3	2	3	2	2	2	2	6	6	7	7	5	5
26	2	1	2	1	5	3	1	1	4	3	3	3	3	2	2	3	3	3	3	3	2	3	3	3	3	3	3	3	3	3	2	3	3	3	3	3	3	3	3	3	3	3	3	6	6	6	6	4	4
26	2	1	2	1	2	3	1	1	2	2	2	2	2	2	2	2	2	2	2	2	2	2	2	2	2	2	2	2	2	2	2	2	2	2	2	2	2	2	2	2	2	2	2	5	5	5	5	5	5
28	2	2	2	1	5	2	2	1	3	3	3	3	3	2	2	3	3	3	3	3	2	2	2	3	3	2	2	3	2	2	2	2	3	2	3	1	2	3	2	1	2	2	2	4	4	4	4	6	6
34	2	2	1	3	10	3	3	1	4	4	4	4	3	3	3	3	3	2	2	2	1	2	1	4	3	2	3	3	2	2	2	3	3	2	4	4	3	3	3	3	2	2	2	6	6	6	6	6	6
48	2	2	1	2	10	2	3	3	4	4	4	4	3	1	2	4	3	3	4	4	2	2	1	3	4	3	3	3	2	2	2	2	3	1	3	3	3	3	2	2	2	1	2	2	6	5	6	5	5
27	2	2	2	1	5	3	2	1	3	3	3	3	3	1	1	3	3	2	2	3	2	2	2	2	3	2	3	3	3	3	3	3	3	2	2	2	2	2	2	2	2	2	2	6	6	6	6	6	6
31	2	2	1	2	10	3	3	1	2	3	3	3	4	4	3	3	3	4	4	4	3	2	3	4	3	3	3	3	3	3	2	2	2	2	3	3	2	2	2	2	3	2	2	6	5	5	5	5	6
38	2	2	1	2	20	1	3	3	3	3	3	3	4	3	2	4	3	3	4	4	3	2	3	3	2	2	3	3	2	2	2	2	3	1	3	2	3	3	3	3	2	3	3	5	5	6	7	3	4
34	2	2	1	3	13	3	3	1	2	2	2	2	2	2	2	2	2	2	2	2	1	2	1	4	2	2	2	2	2	2	2	2	3	3	3	2	2	2	2	2	2	2	2	6	6	4	6	7	7
32	2	2	1	2	5	3	3	2	4	4	4	4	4	2	2	4	4	3	4	4	2	1	1	4	2	2	2	2	2	2	2	2	3	1	3	2	2	3	1	2	2	2	2	4	5	5	6	5	5
41	2	2	1	3	15	3	3	3	4	3	4	3	4	3	2	4	3	3	4	4	2	3	2	4	4	3	3	3	3	3	2	2	3	2	3	4	4	3	4	3	4	2	4	6	6	6	6	5	5
31	2	2	1	2	5	3	2	1	3	2	2	2	3	2	2	3	3	2	3	2	2	2	2	3	2	2	3	2	3	3	2	2	2	2	2	2	2	2	2	2	2	2	2	5	6	4	7	5	5
28	2	2	2	1	5	3	2	1	4	4	4	4	4	3	2	4	2	4	4	4	2	2	2	3	3	3	3	3	3	3	2	3	3	1	2	4	4	2	2	3	2	2	2	5	6	3	4	4	5
27	2	2	1	2	4	3	2	2	2	2	2	2	2	2	2	2	2	2	2	2	2	2	2	2	2	2	2	2	2	2	2	2	2	2	2	2	2	2	2	2	2	2	2	4	5	3	3	3	6
31	2	1	1	2	8	3	2	1	4	4	4	4	4	2	2	4	4	4	4	4	3	2	2	4	3	4	3	4	3	3	2	3	3	2	4	4	2	3	3	2	3	3	2	5	4	7	7	3	5
33	2	2	1	3	11	3	3	1	1	1	1	1	1	1	1	1	1	1	1	1	1	1	1	1	1	1	1	1	1	1	1	1	1	1	1	1	1	1	1	1	1	1	1	7	7	7	7	7	7
44	2	2	1	3	24	3	3	3	3	3	3	3	3	2	2	3	2	2	3	3	2	2	2	3	3	2	3	3	3	3	3	3	3	2	3	3	2	3	3	2	3	2	2	4	6	7	7	5	5
35	2	2	1	3	10	3	3	1	4	2	3	2	4	1	1	3	3	2	2	2	2	2	2	2	2	3	2	3	2	2	2	2	2	2	2	2	2	2	2	2	2	2	4	6	6	6	6	6	6
23	2	1	2	1	1	3	1	1	3	3	3	3	3	2	3	4	3	3	3	3	3	3	3	3	3	2	3	3	3	3	2	2	3	3	3	3	3	3	3	3	2	3	2	5	5	5	5	5	5
25	2	1	1	2	1	3	1	1	3	3	4	3	3	3	2	4	3	3	3	4	2	2	2	3	3	3	3	3	3	3	3	3	3	3	3	3	3	3	3	3	2	2	2	5	5	2	2	4	4
38	2	2	1	3	16	2	3	2	3	2	3	2	3	2	2	3	3	3	3	2	2	2	1	4	2	2	2	2	2	2	1	1	3	1	2	1	1	2	1	1	1	1	1	6	6	5	6	6	5
32	2	2	2	1	3	3	2	1	2	3	3	2	3	2	3	3	2	1	1	2	2	1	1	3	2	2	3	2	2	2	2	2	2	1	2	2	2	2	2	1	3	1	3	4	4	4	4	6	6
42	2	2	1	3	22	3	3	1	4	4	4	4	3	3	3	3	3	3	3	3	1	1	1	2	4	4	3	3	3	3	3	3	3	3	3	3	4	4	4	4	4	2	4	6	6	6	6	4	4
28	2	1	1	2	2	3	2	1	3	2	3	2	3	2	2	3	3	3	3	3	2	2	2	3	3	2	3	3	2	3	2	2	2	2	2	2	2	3	2	2	2	2	2	5	6	6	6	6	6
28	2	2	1	2	2	3	2	1	3	3	3	3	4	1	1	4	4	4	4	4	1	4	1	3	4	1	4	1	3	3	3	3	4	4	4	1	1	4	1	1	1	1	1	7	7	7	7	7	7
32	2	2	1	2	1	3	3	1	3	3	3	3	3	3	2	4	3	3	3	4	2	2	2	4	3	3	3	3	3	3	3	2	3	3	3	3	3	3	3	2	3	2	3	5	5	6	6	4	6
27	2	2	1	1	2	3	2	1	3	3	3	2	3	2	3	4	3	3	2	3	2	2	2	3	2	2	3	3	2	2	2	2	3	2	3	3	2	3	2	2	2	2	3	4	4	4	4	4	4
35	2	2	1	3	12	1	3	1	3	3	3	3	3	3	2	3	2	3	3	3	2	2	2	2	3	2	3	3	3	3	3	3	2	3	3	2	2	2	2	2	2	2	2	6	6	6	6	6	6
33	2	2	1	3	14	1	3	1	3	3	3	2	3	3	2	4	3	3	3	4	2	2	2	3	3	2	2	2	2	2	2	2	2	2	2	3	3	4	2	2	3	3	3	5	6	6	6	5	5
45	2	2	1	3	15	2	3	3	4	4	4	3	4	4	4	4	3	3	4	4	2	3	3	4	4	3	3	2	2	2	2	2	3	3	3	3	2	2	2	2	4	1	2	4	5	7	7	4	6
43	2	2	1	2	27	1	4	3	3	3	2	3	3	3	2	3	2	2	3	3	2	2	2	3	2	3	3	3	3	2	2	2	2	1	2	2	2	3	2	2	2	3	2	6	6	7	7	6	7
35	2	2	1	2	5	1	3	1	2	3	2	3	2	2	2	4	4	3	3	4	2	2	2	3	2	2	2	2	2	2	2	3	3	2	2	2	2	2	2	2	2	2	3	4	4	4	4	4	4
46	2	1	1	2	26	2	3	1	3	3	4	3	3	3	3	4	4	3	4	4	3	2	3	3	2	3	3	3	2	2	3	2	2	3	3	3	3	4	3	3	2	3	2	5	5	7	7	4	6
35	2	2	1	3	10	3	2	3	3	3	3	3	4	3	3	3	3	3	3	3	3	3	3	3	3	3	3	3	3	3	3	3	3	3	3	3	3	3	3	3	3	3	3	4	3	4	4	4	4
48	2	1	1	2	29	3	3	3	4	4	4	4	3	2	2	4	4	3	4	3	2	2	2	4	3	2	2	2	2	2	2	2	3	3	3	3	2	3	2	2	3	2	1	4	5	6	6	5	4
34	2	2	1	3	14	2	3	1	3	3	3	3	4	2	2	4	4	3	4	3	3	2	3	3	2	2	2	2	2	2	2	2	3	2	3	3	3	2	2	2	2	2	2	5	5	6	6	5	5
33	2	2	1	2	10	3	3	2	4	4	3	4	4	3	2	4	4	4	4	4	2	2	2	4	2	2	2	2	1	1	2	2	3	2	1	3	2	2	2	2	2	2	1	4	4	6	7	5	6
48	2	1	1	2	30	3	3	3	3	3	3	3	3	2	2	3	3	3	3	3	3	2	2	2	2	2	3	2	2	2	2	2	2	1	3	1	1	2	1	1	1	1	1	6	6	6	6	6	6
33	2	2	1	2	12	2	3	2	3	2	3	2	3	3	2	3	3	3	3	3	2	2	2	3	3	2	3	3	1	3	3	2	3	2	3	3	2	3	2	2	2	2	2	4	4	4	4	4	4
33	2	2	1	3	9	3	3	2	4	3	4	3	4	4	1	4	3	2	3	3	2	4	3	4	4	3	4	4	4	4	4	3	3	3	4	4	4	3	3	3	2	2	2	7	6	7	7	7	7
31	2	2	1	3	9	2	3	2	4	3	4	4	4	4	2	4	4	4	4	4	4	4	2	3	4	2	2	2	2	2	3	3	1	1	3	4	3	3	3	1	2	1	1	4	1	1	1	4	2
50	2	2	1	2	15	3	3	3	3	3	3	3	3	2	2	2	2	3	4	4	2	3	2	2	3	2	3	3	3	3	3	3	3	2	3	3	3	2	3	3	2	2	2	4	3	5	5	3	4
45	2	2	1	2	26	1	3	3	2	2	2	2	3	2	2	4	2	2	2	2	1	2	1	3	1	2	2	2	2	2	2	2	3	3	2	2	2	2	2	2	2	2	2	5	5	6	6	6	6
27	2	2	1	2	3	3	2	1	2	2	2	2	2	2	2	2	2	2	2	2	2	2	2	2	2	2	2	2	2	2	2	2	3	2	2	2	2	2	2	2	2	2	2	6	6	6	6	6	6
27	2	2	2	1	1	3	2	1	4	4	3	4	4	2	2	4	4	2	3	3	2	2	2	3	3	3	4	4	4	3	2	2	2	1	4	4	4	2	2	2	2	2	2	5	5	6	5	5	5
27	2	1	2	1	6	3	2	1	4	4	4	4	4	4	3	4	4	4	4	4	3	2	3	4	2	2	1	1	1	2	2	1	2	1	2	2	2	2	2	2	2	2	2	4	4	4	4	4	4
36	2	2	1	2	10	2	3	1	3	3	2	3	3	2	2	3	2	2	3	3	2	2	2	3	2	2	2	2	2	2	2	2	2	2	2	2	3	2	2	2	2	2	2	5	6	6	6	5	6
43	2	2	1	3	19	3	3	1	1	2	1	2	3	1	1	1	1	1	1	1	1	1	1	1	1	1	1	1	1	1	1	1	1	1	1	1	1	1	1	1	1	1	1	6	7	7	7	7	7
27	2	2	2	1	2	3	2	1	4	3	4	3	4	2	3	4	4	3	4	4	4	4	2	3	3	2	3	3	4	3	2	3	2	2	3	4	4	3	2	3	3	3	2	5	5	6	6	5	6
34	2	2	1	3	10	3	3	1	3	2	3	3	3	2	2	4	3	3	3	3	2	2	2	3	3	2	3	3	2	2	2	2	2	2	2	2	3	2	2	3	2	2	2	4	4	4	4	4	4
40	2	2	1	3	14	1	3	1	1	1	1	1	1	1	1	1	1	1	1	1	1	1	1	1	1	1	1	1	1	1	1	1	1	1	1	1	1	1	1	1	1	1	1	7	7	7	7	7	7
40	2	2	1	2	18	2	3	1	3	4	2	2	3	1	1	3	3	2	2	3	2	2	2	3	2	2	2	2	2	2	1	2	2	1	1	1	1	2	2	2	2	2	2	4	4	4	4	4	4
28	2	2	2	1	5	3	2	1	4	3	4	4	4	2	2	4	4	2	4	4	2	2	4	4	4	3	4	4	4	4	4	4	4	1	4	3	4	4	4	2	2	2	2	6	7	7	7	7	7
27	2	2	1	2	5	3	2	1	3	3	3	2	3	2	2	3	3	2	3	2	2	2	3	3	3	3	3	3	3	3	3	2	2	2	3	1	2	3	2	2	2	2	2	6	6	7	7	7	6
29	2	2	1	2	7	3	2	1	4	2	3	2	4	1	1	4	3	3	3	4	2	1	2	3	2	2	2	2	2	2	2	2	2	2	2	2	2	2	1	1	1	1	1	3	4	4	4	4	4
43	2	2	1	2	21	2	3	1	3	3	3	3	3	2	2	3	3	2	3	3	3	3	3	3	2	2	2	3	2	2	2	2	3	2	3	3	3	3	3	2	2	2	2	5	5	6	6	5	5
31	2	2	1	2	10	3	2	1	3	3	3	3	4	3	2	3	3	4	3	4	3	3	3	4	3	2	3	3	3	3	3	3	3	3	3	2	2	3	2	2	2	2	2	7	7	7	7	6	5
31	2	2	1	2	10	3	2	1	3	3	3	3	4	3	2	3	3	4	3	4	3	3	3	4	3	2	3	3	3	3	3	3	3	3	3	2	2	3	2	2	2	2	2	7	7	7	7	6	5
30	2	2	2	1	6	2	2	1	3	3	4	4	4	2	2	4	4	4	3	4	3	3	3	4	2	2	3	3	3	3	2	2	2	1	3	3	3	3	2	2	3	2	2	5	6	6	7	7	7
33	2	2	1	2	12	2	3	1	3	3	3	3	3	2	3	4	3	3	3	3	2	3	2	3	3	3	3	3	3	3	3	3	3	3	3	3	3	3	3	3	3	3	3	5	3	7	7	7	5
43	2	2	1	2	23	1	3	3	4	1	3	1	1	1	1	4	3	3	3	3	3	3	1	4	3	1	2	2	2	2	2	2	3	4	3	1	2	3	3	3	3	1	1	5	6	5	7	5	7
34	2	2	1	3	14	3	3	1	3	2	2	2	3	3	3	3	3	3	2	2	2	2	3	3	2	2	2	2	2	2	2	2	2	2	2	3	2	2	2	2	3	2	2	4	4	4	4	4	4
36	2	2	1	2	2	1	3	3	2	2	2	2	2	2	2	3	2	2	2	2	2	2	2	2	2	2	2	2	2	2	2	2	2	2	2	2	2	2	2	2	2	2	2	4	4	4	4	4	4
34	2	2	1	2	10	2	3	1	3	3	3	3	3	3	2	3	3	3	3	3	2	2	4	3	3	2	2	2	2	2	3	2	2	2	2	2	2	2	3	2	2	2	2	6	6	6	6	6	6
38	2	2	1	3	15	2	3	1	2	2	3	2	4	2	2	4	4	2	4	4	2	2	3	4	2	2	2	2	2	2	3	3	2	2	3	3	3	2	2	2	2	2	2	4	5	6	6	4	5
28	2	1	1	1	6	3	2	1	3	2	3	2	3	2	2	3	3	2	3	2	2	2	2	2	2	2	2	2	2	2	2	2	2	2	2	2	2	2	2	2	2	2	2	5	6	6	6	5	6
38	2	2	1	2	10	3	3	1	4	4	2	4	4	1	2	4	3	3	3	4	2	3	2	4	4	3	3	3	2	3	3	3	3	3	3	3	4	3	3	3	2	2	2	4	4	4	4	4	4
34	2	1	1	2	10	3	3	2	3	3	3	3	4	2	1	3	3	3	3	3	3	2	3	3	2	3	3	2	2	3	3	3	3	2	3	3	2	3	3	3	3	2	2	2	4	7	7	4	4
33	2	2	1	2	12	3	3	2	3	4	3	3	4	3	3	4	3	4	4	4	2	2	3	3	3	3	3	3	2	2	2	2	2	2	3	2	2	3	2	2	2	2	2	4	4	4	6	5	5
35	2	2	1	2	13	3	3	1	3	3	3	3	3	2	2	4	3	4	4	4	2	3	3	3	3	3	3	3	2	2	2	2	2	1	2	3	2	2	2	2	2	2	2	4	4	4	4	4	5
26	2	2	2	1	4	3	2	1	2	3	2	2	3	2	2	3	3	2	2	2	2	2	2	2	2	2	2	2	2	2	2	2	2	2	2	2	2	2	2	2	2	2	2	6	6	6	6	6	6
39	2	2	1	2	15	3	3	1	4	4	4	4	4	2	2	4	4	3	4	4	4	3	4	3	3	3	3	4	3	3	2	2	3	3	3	3	3	3	3	2	2	3	3	4	5	6	6	4	5
43	2	2	1	3	15	3	3	1	2	2	3	3	3	2	3	3	3	3	3	3	1	2	2	3	2	3	3	3	4	4	4	2	2	1	3	3	2	2	2	2	1	1	1	6	6	6	6	6	6
57	2	2	1	2	38	1	4	3	2	3	2	1	4	3	2	2	2	3	3	4	2	3	1	2	2	2	2	3	2	2	2	2	3	2	2	2	2	3	2	2	1	2	1	4	4	4	4	5	5
34	2	2	1	3	10	2	3	1	3	3	3	3	4	2	2	4	3	3	4	4	4	4	3	3	4	2	4	4	3	3	2	2	2	1	2	3	3	4	3	3	3	3	3	4	4	5	5	4	4
27	2	2	1	2	8	3	2	1	3	3	3	3	4	4	4	4	4	4	4	1	1	1	1	1	1	2	2	2	2	2	2	2	2	2	2	2	2	2	2	2	2	2	2	4	4	7	7	7	7
24	2	2	2	1	1	3	1	1	3	3	2	2	2	2	2	2	3	3	3	2	2	2	2	3	3	2	2	2	2	2	2	2	3	2	2	3	2	2	2	2	2	2	2	6	6	6	6	6	6
44	2	2	1	3	24	3	3	3	4	4	4	4	4	4	4	4	2	3	3	4	4	4	4	4	4	4	4	4	4	4	4	4	4	4	4	4	4	4	4	4	2	2	2	4	4	4	4	4	4
28	2	2	1	2	3	3	2	1	1	3	4	2	4	2	1	4	3	3	3	4	2	2	2	3	2	2	4	3	4	4	4	4	2	1	3	3	2	3	4	1	2	2	2	7	7	7	7	7	7
40	2	2	1	2	17	2	3	1	2	2	2	2	2	2	2	2	2	2	2	2	2	2	2	2	2	2	2	2	2	2	2	2	2	2	2	2	2	2	2	2	2	2	2	6	6	6	6	6	6
37	2	2	1	2	14	3	3	1	3	3	3	3	4	2	2	4	4	4	4	3	2	3	3	3	3	2	2	3	2	3	3	3	2	3	3	3	2	3	3	2	2	2	2	5	5	5	6	5	4
28	2	2	1	2	5	3	2	1	3	3	3	2	4	2	2	4	2	3	4	4	2	2	2	3	2	2	2	2	2	2	2	2	3	2	2	2	2	2	2	2	2	2	2	4	5	4	4	4	6
40	2	2	1	3	10	3	3	2	3	3	3	3	3	2	3	3	3	3	2	3	2	3	2	3	3	2	3	3	2	2	2	2	2	2	3	2	2	2	2	2	2	2	3	6	6	6	6	6	6
38	2	2	1	2	20	3	3	1	4	4	4	4	4	4	4	4	4	4	4	4	4	4	4	4	4	4	4	4	4	4	4	4	4	4	4	4	4	4	4	4	4	4	4	5	5	5	5	6	6
34	2	2	1	3	13	3	3	1	2	2	2	2	3	2	2	2	2	2	2	2	2	2	2	2	2	2	2	2	2	2	2	2	2	2	2	2	2	2	2	2	2	2	2	6	6	6	6	6	6
45	2	2	1	3	16	1	3	2	3	3	2	3	4	3	2	3	3	3	3	3	2	3	2	3	2	2	2	2	2	2	2	2	3	3	2	2	2	2	2	2	2	2	2	6	6	6	6	6	6
27	2	2	2	1	3	3	2	1	3	3	3	3	3	3	2	3	3	3	3	3	2	2	2	3	3	2	2	3	3	2	2	3	3	2	3	3	3	2	3	2	2	2	2	5	5	6	6	5	6
29	2	2	1	2	7	2	2	1	3	3	3	3	3	3	3	3	3	3	3	3	3	3	2	3	3	2	3	3	3	3	3	3	3	3	3	3	2	2	3	2	3	2	3	5	5	7	7	5	5
36	2	2	1	3	6	2	3	1	2	3	3	3	4	2	2	4	4	4	4	4	2	3	2	3	2	3	2	2	1	2	2	2	2	2	2	2	1	1	1	1	2	1	1	6	6	7	7	7	7
26	2	2	2	1	1	3	2	1	2	3	3	3	4	3	2	3	3	3	4	4	2	2	2	3	2	2	2	2	2	2	3	3	3	2	3	3	2	3	2	2	2	2	2	5	5	2	2	5	5
43	2	2	1	2	21	2	3	1	3	3	3	3	4	2	1	3	3	3	3	3	3	2	2	2	3	2	3	2	2	2	1	2	2	1	2	3	3	2	2	2	2	2	2	6	6	6	6	6	6
25	2	2	2	1	4	3	2	1	4	3	3	3	3	2	2	4	3	3	4	4	3	3	3	4	3	3	4	4	4	4	3	4	3	3	4	3	4	4	3	4	3	4	4	5	4	3	4	3	4
28	2	2	1	2	7	3	2	1	4	3	4	4	4	3	3	4	4	3	4	4	3	3	3	3	3	3	4	4	4	4	2	2	2	3	3	4	4	4	3	2	3	3	2	5	5	6	6	4	4
31	2	2	1	1	5	3	2	1	2	2	2	2	4	3	3	3	2	3	2	2	1	1	2	3	2	2	2	2	2	2	3	3	3	2	3	2	2	2	3	2	2	2	3	4	5	7	7	4	5
33	2	2	1	3	1	3	1	2	3	3	3	3	3	3	3	3	3	3	3	3	3	3	3	3	3	3	3	3	3	3	3	3	3	3	3	3	3	3	3	3	3	3	3	5	5	5	5	5	5
35	2	2	1	3	13	3	3	2	2	2	2	2	2	2	2	2	2	2	2	2	2	2	2	2	2	2	2	2	2	2	2	2	2	2	2	2	2	2	2	2	2	2	2	4	4	3	5	3	4
27	2	2	1	1	4	3	2	2	4	3	3	2	4	2	2	3	3	3	3	2	2	2	2	4	3	3	3	3	3	2	3	2	2	2	3	3	3	3	2	2	2	2	2	5	4	5	4	4	5
32	2	2	1	3	8	2	3	2	3	3	3	3	3	3	2	4	4	2	3	3	2	2	3	3	2	2	2	2	2	2	2	3	3	2	3	2	2	2	2	2	2	2	2	6	6	6	6	6	6
29	2	2	1	1	4	3	2	2	3	3	3	3	3	2	3	3	3	3	2	3	2	2	3	3	2	2	2	2	2	2	3	3	3	2	3	3	2	3	2	2	3	2	2	5	5	5	5	5	4
26	2	2	2	1	2	3	2	1	3	3	3	3	3	2	2	3	3	2	2	2	2	2	2	3	2	2	2	2	2	2	2	2	2	2	2	2	2	2	2	2	2	2	2	5	6	7	7	6	7
38	2	1	1	3	15	1	3	2	3	3	3	2	3	3	2	3	3	3	3	3	2	2	3	2	2	2	3	2	2	2	2	2	2	2	2	2	2	2	3	2	3	2	2	6	6	6	6	5	5
38	2	2	1	2	10	2	3	1	3	3	3	3	3	3	3	3	3	3	3	3	3	3	3	3	3	3	3	3	3	3	3	3	3	3	3	3	3	3	3	3	3	3	3	6	6	6	6	6	6
24	2	2	2	1	1	3	1	1	1	1	1	1	1	1	1	1	1	1	1	1	1	1	1	1	1	1	1	1	1	1	1	1	1	1	1	1	1	1	1	1	1	1	1	7	7	7	7	7	7
38	2	3	1	2	16	1	3	3	2	2	2	2	3	2	2	3	3	3	4	4	2	2	2	2	3	2	2	4	2	2	2	2	4	1	3	2	2	3	2	2	2	2	2	7	7	7	7	7	7
28	2	2	2	1	5	3	2	1	3	3	3	3	3	3	3	3	3	3	3	3	3	3	3	3	3	3	3	3	3	3	3	3	3	3	3	3	3	3	3	3	3	3	4	5	5	5	5	5	5
40	2	2	1	3	10	2	3	3	3	3	3	3	3	3	3	3	3	3	3	3	2	2	2	2	3	2	2	2	2	2	2	2	2	3	3	3	2	3	2	2	2	2	2	4	4	5	5	3	4
33	2	2	1	2	11	2	2	1	2	2	2	2	3	2	2	3	3	3	3	2	2	2	2	2	2	2	2	2	2	2	2	2	2	2	2	2	2	2	2	2	2	2	2	5	5	5	5	5	5
26	2	2	2	1	4	3	1	1	2	3	3	3	3	2	2	3	3	2	2	3	2	3	2	2	2	2	2	2	2	2	2	2	2	2	2	2	3	2	2	2	2	2	2	6	6	6	7	5	6
25	2	1	2	1	1	3	1	1	3	3	3	2	3	2	2	3	3	2	3	3	2	2	2	3	2	2	2	2	2	2	2	2	3	2	3	3	2	2	2	2	2	2	2	4	6	5	5	6	6
40	2	2	1	3	11	3	3	1	4	2	4	2	4	1	3	4	4	2	3	4	3	4	2	3	3	3	3	3	3	3	2	2	3	3	4	4	4	2	4	4	4	2	4	4	5	4	4	1	4
34	2	2	1	2	12	3	2	1	3	3	3	3	3	3	3	3	2	2	2	2	2	2	2	2	2	2	2	2	2	2	2	2	2	2	2	2	2	2	2	2	2	2	2	5	5	5	5	5	5
41	2	2	1	3	22	3	3	2	4	4	4	4	4	4	4	4	4	4	4	4	4	4	4	4	4	4	4	4	4	4	4	4	4	4	4	4	4	4	4	4	4	4	4	5	5	5	5	5	5
37	2	2	1	3	14	3	3	1	3	3	3	3	3	3	3	3	3	3	3	3	3	3	3	3	3	3	3	3	3	3	3	3	3	3	3	3	3	3	3	3	3	3	3	5	5	5	5	5	5
35	2	2	1	3	10	2	3	3	4	3	3	3	4	2	2	4	3	3	3	3	2	2	2	3	2	2	3	3	3	3	2	2	3	3	3	2	3	2	2	2	2	2	2	4	4	6	6	4	4
43	2	2	3	3	15	3	3	1	3	3	3	3	3	2	2	4	4	4	4	4	2	2	3	3	2	2	3	2	2	2	2	2	3	2	2	2	2	2	2	2	2	2	2	4	4	4	4	4	4
43	2	2	1	2	21	3	3	3	2	2	3	2	3	2	2	3	2	3	3	3	2	3	2	2	2	2	2	2	2	2	2	2	3	1	2	2	2	2	2	2	2	2	2	5	6	6	7	6	6
34	2	2	1	3	12	3	2	2	2	2	3	2	3	2	2	3	2	2	2	3	3	2	2	3	3	2	3	3	3	3	2	2	2	2	3	3	2	2	2	2	2	2	2	5	5	6	6	5	6
25	2	1	2	1	2	3	1	2	2	2	3	2	3	2	2	3	2	2	2	2	2	2	2	2	2	2	2	2	2	2	2	2	2	2	2	2	2	2	2	2	2	2	2	6	6	6	6	6	6
34	2	2	1	3	2	3	3	1	4	2	4	3	4	4	4	2	4	4	4	4	4	4	4	4	4	4	4	4	4	4	4	4	4	4	4	4	4	4	4	4	3	3	3	7	7	7	7	7	7
54	2	1	1	2	31	3	3	3	3	3	3	3	3	2	2	3	3	2	3	3	2	2	3	3	3	2	3	3	2	2	2	2	3	2	3	3	3	3	3	2	2	2	3	2	2	6	6	1	4
38	2	2	1	2	15	3	3	1	4	3	4	3	3	3	3	3	3	3	3	3	3	3	3	3	3	3	3	3	3	3	3	3	3	2	3	3	3	3	3	2	2	2	2	4	4	4	4	4	4
33	2	2	2	1	3	3	3	1	3	3	3	3	3	2	2	3	3	2	3	3	2	2	2	3	2	2	3	2	2	2	2	2	3	3	2	2	2	2	2	2	2	2	2	6	6	3	4	6	6
42	2	2	1	3	22	2	3	1	4	4	4	4	4	4	4	4	4	4	4	4	4	4	4	4	4	4	4	4	4	4	4	4	4	4	4	4	4	4	4	4	4	4	4	6	6	6	6	6	6
27	2	2	1	1	2	3	1	2	4	4	4	4	4	2	2	4	3	3	3	4	3	3	3	3	4	3	3	3	3	3	3	3	3	3	3	3	3	3	3	3	3	3	3	4	4	4	4	4	4
40	2	2	1	2	17	3	3	3	3	4	3	4	4	4	4	4	4	4	4	4	4	4	4	4	4	4	4	4	4	4	4	4	4	4	4	4	4	4	4	4	4	4	4	4	4	5	5	5	5
31	2	2	1	2	8	3	2	1	3	3	3	3	4	3	2	4	3	2	3	3	2	3	3	3	3	2	2	2	2	2	2	2	2	3	3	2	2	2	2	2	3	2	2	6	6	6	6	6	6
26	2	2	2	1	3	3	2	1	3	2	2	2	3	2	2	3	2	2	3	2	2	2	2	2	3	3	3	3	3	2	2	2	3	3	3	2	2	2	2	2	2	2	2	4	4	4	4	4	4
25	2	2	2	1	2	3	2	1	2	2	2	2	3	2	2	3	3	2	3	2	2	2	2	3	2	2	2	2	2	2	2	2	3	3	2	2	2	2	2	2	2	2	2	6	6	5	6	6	6
42	2	1	1	3	3	3	3	3	3	2	3	3	4	3	1	3	3	3	3	3	1	1	1	3	2	3	2	2	2	2	2	2	3	3	3	3	2	2	2	2	2	2	2	7	7	7	7	7	7
44	2	2	1	3	25	3	3	2	3	2	2	2	3	2	2	3	2	2	3	3	2	2	2	3	3	2	2	2	2	2	2	2	2	2	2	2	2	2	2	2	2	2	2	4	5	6	6	5	5
41	2	2	1	3	11	2	3	1	2	2	2	2	3	2	2	2	2	2	3	3	2	2	2	3	3	2	2	2	2	2	2	2	2	2	2	2	2	2	2	2	2	2	2	4	4	4	4	4	4
39	2	2	1	4	19	3	3	1	3	3	3	3	3	3	2	3	3	3	3	3	2	3	2	2	2	2	2	2	2	2	2	2	3	3	3	3	2	2	2	2	2	2	2	7	7	7	7	7	7
26	2	2	2	1	3	3	2	1	3	2	4	3	3	2	2	4	3	3	4	4	2	2	2	3	2	2	3	3	3	3	2	2	2	2	3	2	2	2	2	2	2	2	2	4	4	4	5	5	5
27	2	2	2	1	2	3	2	1	3	3	3	3	3	1	1	3	3	3	3	3	2	3	2	3	3	2	3	3	3	3	2	2	2	3	3	3	3	2	2	3	2	2	2	4	4	4	4	4	4
32	2	2	1	2	10	3	3	1	3	2	2	3	4	2	2	3	3	3	3	3	2	2	2	2	2	2	2	2	2	2	2	2	3	2	2	2	2	2	2	2	2	2	2	6	6	6	6	6	6
34	2	2	1	3	9	3	2	2	1	1	1	1	1	1	4	3	1	1	1	2	1	1	1	1	1	3	1	1	1	1	1	1	3	1	1	1	1	1	1	1	1	1	1	7	7	7	7	6	4
34	2	2	1	3	7	2	3	1	3	3	3	3	4	2	2	4	3	4	4	4	2	2	2	4	4	3	3	3	2	2	2	3	3	2	4	2	2	3	2	2	3	3	2	6	5	6	6	6	6
32	2	2	1	3	12	3	3	1	3	3	4	3	4	2	3	4	4	4	4	4	3	3	3	4	2	3	3	3	4	4	3	3	3	2	3	4	4	2	2	4	3	2	2	6	5	6	6	6	6
35	2	2	1	2	10	3	3	1	3	3	3	3	3	3	3	3	3	3	3	4	2	2	2	3	3	3	2	2	2	2	2	2	3	3	2	3	3	3	3	3	2	2	2	4	4	4	4	4	4
30	2	2	1	1	5	3	2	1	3	2	3	2	4	3	2	3	3	2	3	3	2	3	2	4	2	3	3	2	2	2	3	2	2	2	3	3	2	2	2	2	3	2	1	5	6	6	6	6	6
38	2	2	1	3	16	3	3	1	4	4	4	4	4	4	4	4	4	4	4	4	1	1	1	4	3	2	3	3	2	3	2	2	2	2	3	3	2	2	2	2	2	2	2	6	6	6	6	4	5
24	2	2	2	1	4	3	2	1	3	3	3	3	3	2	2	3	3	3	3	3	2	2	2	3	2	2	3	3	3	3	3	3	3	2	3	3	3	3	2	2	2	3	3	5	5	6	6	4	5
41	2	2	1	3	4	1	3	2	2	3	2	3	3	2	2	2	2	2	3	3	2	2	3	3	2	2	2	2	2	2	3	2	2	2	2	2	2	2	2	2	2	2	2	5	3	3	3	3	3
35	1	2	1	2	12	3	3	2	3	2	3	3	3	3	3	3	3	3	3	3	2	2	3	2	3	2	2	3	2	2	3	3	3	3	3	3	2	2	2	2	3	2	3	5	5	6	6	6	6
32	1	2	2	4	3	3	2	1	3	2	2	2	3	1	3	3	2	2	2	2	2	2	2	2	2	2	2	2	3	3	2	2	2	1	2	2	2	2	2	2	2	2	2	4	4	4	4	4	4
40	2	2	1	3	17	2	3	2	4	2	3	2	4	4	2	4	3	3	3	3	3	3	3	3	3	3	3	3	3	3	3	3	3	3	3	3	3	3	3	3	3	3	3	7	7	7	7	7	6
36	2	2	1	3	14	3	3	1	2	2	3	3	3	4	4	4	3	4	4	4	3	3	3	3	2	2	2	2	2	2	2	3	3	2	3	3	4	3	3	2	2	2	2	4	4	4	4	4	4
37	2	2	1	3	15	3	3	1	2	2	2	2	3	2	2	3	2	3	3	3	2	2	2	2	2	2	2	2	2	2	2	2	2	2	2	2	2	2	2	2	3	2	2	6	6	6	6	6	6
30	2	2	1	2	7	3	2	1	2	2	2	2	3	2	2	3	2	3	3	3	2	3	2	3	2	2	3	3	2	2	2	2	2	2	2	2	2	2	2	2	2	2	2	4	6	6	6	5	5
33	2	2	1	2	10	3	3	1	3	3	3	3	3	3	3	3	3	3	3	3	3	3	3	3	3	2	2	2	2	2	2	3	3	3	3	3	2	3	2	2	3	2	3	6	6	6	6	6	6
28	2	2	1	2	4	3	2	1	3	2	3	2	2	2	2	3	2	3	3	3	2	2	2	3	3	3	3	2	3	2	3	3	2	2	2	3	2	2	2	2	2	2	2	3	5	5	5	5	5
37	2	2	1	3	15	3	3	2	4	4	4	4	4	4	4	4	4	4	4	4	2	2	3	4	3	3	3	3	4	4	4	4	4	4	4	4	2	4	2	1	4	2	1	4	4	4	4	4	4
34	2	2	1	3	13	3	3	2	4	4	4	4	4	4	4	4	4	4	4	4	4	4	4	4	4	3	4	4	4	4	4	4	4	4	4	4	1	4	4	1	4	2	2	4	6	7	7	7	5
34	2	2	1	2	2	3	3	1	3	3	3	3	3	3	3	3	3	3	3	3	3	3	3	3	3	3	3	3	3	3	3	3	3	3	3	3	3	3	3	3	3	3	3	6	6	6	6	6	6
26	1	2	1	2	3	3	2	2	3	3	3	3	3	2	2	3	3	2	4	4	3	3	3	3	3	3	3	3	3	3	3	3	3	3	3	3	3	3	3	2	3	2	2	5	4	4	4	3	5
34	2	2	1	2	10	3	3	1	3	2	3	2	3	2	2	3	3	3	3	2	2	2	2	2	2	2	2	2	2	2	2	2	2	2	2	2	2	2	2	2	2	2	2	6	6	6	6	6	6
33	2	2	1	2	1	3	3	2	2	2	2	2	2	2	2	2	2	2	2	2	2	2	2	2	2	2	2	2	2	2	2	2	2	2	2	2	2	2	2	2	2	2	2	6	6	6	6	6	6
28	2	2	2	1	5	3	2	1	4	4	4	4	4	4	4	4	4	4	4	4	3	4	3	4	4	4	4	4	4	4	4	4	4	4	4	4	4	4	4	4	4	4	4	7	7	7	7	7	7
33	2	2	1	3	11	2	3	1	3	3	3	3	4	2	3	4	3	3	4	4	2	2	2	4	3	3	3	3	3	3	3	3	3	3	3	3	3	2	2	2	2	2	2	5	5	5	6	5	5
29	2	3	1	2	6	3	2	1	3	3	3	3	3	3	3	3	3	3	3	3	2	3	3	3	3	3	3	3	3	3	2	2	3	3	3	3	3	3	3	3	3	2	2	5	5	5	5	5	6
78	2	2	1	2	15	2	3	2	2	2	2	2	3	2	2	3	2	3	3	3	2	2	2	3	2	2	2	2	2	2	3	2	3	3	3	2	2	2	2	2	2	2	2	5	5	6	6	4	4
31	2	2	1	3	6	3	2	2	4	4	4	4	4	2	2	4	3	3	3	3	2	2	3	4	2	2	2	2	2	2	2	2	2	2	2	2	2	2	2	2	3	2	2	4	4	4	4	4	4
26	1	2	1	1	2	3	2	2	4	4	4	4	4	3	2	4	4	3	3	3	2	2	3	3	3	3	2	2	2	3	3	2	3	1	3	2	2	3	2	2	3	2	2	4	5	4	2	3	4
42	2	1	1	3	20	3	3	1	3	2	2	2	3	3	2	3	3	3	3	3	1	2	2	3	3	2	3	3	2	3	2	2	2	3	3	2	2	2	2	2	2	2	2	6	5	4	6	6	6
30	2	2	2	1	9	2	3	2	3	3	3	3	3	2	3	3	3	3	3	3	3	3	3	3	3	3	3	3	3	3	3	3	3	3	3	3	2	2	2	2	2	2	2	4	4	4	4	4	4
32	2	2	1	3	11	3	3	1	2	3	2	3	3	2	2	3	3	3	2	4	2	3	2	3	3	3	2	3	3	3	3	3	3	2	3	3	3	2	2	2	2	2	2	5	5	5	5	6	5
34	2	2	1	3	10	3	3	1	3	2	3	2	3	2	2	3	2	2	3	3	2	2	2	3	2	2	2	2	2	2	2	2	2	2	2	2	2	2	2	2	2	2	2	5	5	6	6	6	6
32	2	2	2	1	1	3	3	1	3	3	3	3	3	3	3	3	3	3	3	3	3	3	3	3	3	2	3	3	3	3	3	3	3	2	3	3	3	3	2	2	2	2	2	4	3	4	6	4	6
29	2	2	1	1	3	3	2	1	3	3	3	3	3	3	3	3	2	3	2	3	2	2	2	3	2	2	2	2	2	2	3	3	3	2	3	3	2	2	3	2	2	3	3	3	3	5	6	7	3
26	2	2	1	2	1	3	2	1	2	2	2	2	2	2	2	3	2	2	3	2	2	2	2	3	2	2	2	2	2	2	2	2	3	2	2	2	2	2	2	2	2	2	2	5	4	5	4	4	5
40	2	2	1	2	15	3	3	2	3	2	2	2	3	2	2	3	2	2	3	3	2	2	2	3	2	2	3	3	3	3	2	2	2	1	3	2	3	2	2	2	2	2	2	4	3	3	4	4	4
25	2	2	2	1	4	3	2	1	3	3	3	3	4	2	3	3	3	3	3	3	2	3	2	3	3	3	3	3	2	2	3	3	3	2	3	3	3	2	3	2	4	2	3	4	5	3	5	5	5
28	2	2	1	2	4	3	2	1	3	3	3	3	3	3	3	3	3	3	3	3	2	3	2	3	3	3	3	3	3	3	3	3	3	2	3	3	3	3	3	3	3	3	3	5	5	5	5	5	5
40	2	2	1	2	17	3	3	2	2	3	3	3	4	3	2	3	4	2	3	3	3	3	2	3	3	2	3	3	3	3	2	2	2	2	2	2	3	3	3	2	2	2	2	6	5	6	6	5	5
32	2	2	1	2	7	2	2	1	3	2	2	2	4	2	2	3	3	3	3	3	2	2	2	3	3	3	2	3	2	2	3	3	3	3	3	2	2	2	2	2	2	2	2	5	5	6	6	5	5
34	2	2	1	3	10	3	3	1	3	3	3	3	3	3	3	3	3	3	3	3	3	3	3	3	3	3	3	3	3	3	3	3	3	3	3	3	3	3	3	2	3	3	3	5	5	5	5	5	5
34	2	2	1	2	12	3	3	2	3	3	3	3	3	2	1	4	3	2	4	4	2	2	4	3	3	2	2	2	2	2	1	1	2	2	3	2	1	2	2	1	2	2	2	5	6	7	6	6	6
39	2	2	1	3	21	1	4	3	2	3	2	3	3	3	2	3	3	2	2	2	2	2	2	3	2	2	2	2	3	3	3	2	3	3	3	3	3	3	3	3	3	3	3	6	6	6	6	6	6
33	2	2	1	2	9	3	3	2	1	1	2	2	3	1	1	2	2	1	1	1	1	1	1	2	2	2	2	2	2	2	1	1	2	2	2	2	2	2	2	1	2	1	2	6	6	7	7	6	6
42	2	2	1	2	19	3	3	2	3	3	3	3	4	3	3	3	3	3	3	3	2	3	2	3	3	3	2	3	2	2	2	2	3	2	2	2	2	2	2	2	2	2	2	6	6	6	6	6	6
42	2	2	1	2	13	2	3	1	2	3	3	3	4	2	3	4	3	2	3	3	2	2	1	3	2	2	3	2	2	2	1	1	3	3	2	2	2	2	2	2	2	2	2	7	7	7	7	7	7
23	2	2	2	1	1	3	1	1	2	2	2	2	2	2	2	2	2	2	2	2	2	2	2	2	2	2	2	2	2	2	2	2	2	2	2	2	2	2	2	2	2	2	2	6	6	6	6	7	6
32	2	2	1	3	8	2	2	1	3	3	3	3	4	2	2	4	4	4	3	3	3	3	3	3	4	3	3	3	3	3	3	3	3	1	2	3	2	2	2	2	2	2	3	4	7	7	7	6	6
48	2	2	1	2	20	3	3	3	3	3	4	3	3	3	2	3	2	2	3	3	2	2	2	3	3	2	2	2	2	2	2	2	2	2	4	3	2	2	2	2	2	2	2	6	4	6	6	4	3
45	2	2	1	3	15	2	3	3	4	3	3	2	3	3	3	4	3	3	4	4	2	2	2	4	2	3	3	2	2	2	2	2	3	3	2	3	3	2	2	2	3	2	2	4	4	6	7	5	6
38	2	2	1	2	12	3	3	3	3	2	3	2	3	2	2	3	3	2	3	3	2	2	2	2	3	3	2	2	2	2	2	2	2	2	2	2	2	2	2	2	3	2	2	5	6	6	6	6	6
34	2	2	1	3	5	3	3	1	2	2	2	3	2	3	3	3	3	3	3	3	2	2	2	3	3	2	2	2	2	2	2	2	2	2	2	2	2	2	2	2	2	2	2	4	4	4	4	4	4
39	2	2	1	3	19	3	3	2	3	3	3	3	3	3	3	3	3	2	3	3	2	2	2	3	2	3	3	3	3	2	2	2	2	2	2	2	2	3	3	2	3	3	3	4	4	4	4	4	4
44	2	2	1	2	25	2	4	2	3	3	3	3	3	3	3	3	3	2	2	3	2	2	2	3	3	3	3	3	3	2	2	2	2	2	3	2	3	3	3	3	3	3	3	4	4	4	4	4	4
57	2	2	1	2	29	1	4	3	2	4	3	3	4	2	3	4	3	2	4	4	3	2	3	4	2	3	4	2	2	2	3	2	3	2	2	3	3	3	2	3	2	2	2	6	6	4	4	5	5
27	2	2	2	1	7	3	2	1	4	4	4	4	4	4	3	4	2	3	4	4	2	3	2	4	3	2	2	2	3	2	1	1	4	1	1	3	4	2	2	2	2	2	1	6	5	5	5	5	6
26	2	1	1	1	1	3	1	1	4	4	4	4	4	4	4	4	4	4	4	4	4	4	4	4	4	4	4	4	4	4	2	2	4	4	4	4	4	4	4	4	4	4	4	4	4	4	4	4	4
34	2	2	1	3	14	3	3	1	4	3	3	2	3	3	2	3	3	2	3	4	2	2	2	3	4	3	3	3	3	3	2	2	3	2	2	3	3	3	2	2	2	2	2	4	5	6	6	5	5
40	2	2	1	2	17	3	3	1	4	4	4	4	4	2	1	4	3	3	3	3	1	1	1	2	3	2	2	2	3	2	2	2	3	1	3	1	2	2	2	2	1	1	1	7	7	7	7	7	7
55	2	1	1	2	29	3	3	3	2	3	2	2	3	2	2	4	2	4	4	4	2	2	1	2	3	2	2	2	2	2	2	2	2	2	2	2	3	2	2	2	1	1	1	4	4	4	4	4	4
50	2	1	1	2	28	3	3	3	2	3	3	3	3	3	2	3	3	3	4	4	1	2	1	2	3	2	3	4	3	3	3	2	3	1	2	3	3	2	1	1	1	1	1	3	5	7	7	7	7
23	2	2	2	1	1	3	1	3	3	2	3	3	3	3	2	3	3	2	3	3	2	3	2	3	3	2	3	3	3	2	2	2	3	3	3	3	3	3	3	2	3	2	3	4	3	3	3	3	5
30	2	2	1	2	7	3	2	1	3	3	3	3	3	2	2	3	2	3	3	4	2	2	3	3	4	3	4	4	4	4	2	2	3	2	3	3	3	4	2	2	2	2	2	4	5	5	6	3	5
25	2	1	2	1	2	3	1	1	2	3	2	2	1	2	2	2	2	2	2	2	2	2	2	3	2	2	3	3	2	3	2	2	2	3	2	2	2	2	2	2	2	2	2	4	5	6	6	4	7
25	2	1	2	1	2	3	1	2	1	2	4	2	3	2	2	1	2	1	2	1	2	1	2	1	2	1	2	1	2	1	2	1	2	1	2	1	2	2	1	2	2	1	2	3	5	3	6	5	6
30	2	1	1	2	2	2	3	1	3	2	3	3	4	3	3	3	2	3	3	3	3	3	3	3	4	2	3	3	3	3	3	3	2	2	3	3	2	2	2	2	2	2	2	5	4	4	5	4	4
23	1	2	2	1	1	3	1	1	4	3	4	3	4	2	3	3	3	4	4	4	2	3	2	3	3	3	4	4	4	4	2	3	3	2	4	4	3	3	4	3	4	2	3	4	2	3	3	4	3
26	2	1	2	1	2	3	1	1	1	2	3	4	4	3	1	3	3	1	2	3	1	3	2	3	3	2	2	3	1	3	2	3	3	2	3	3	2	3	2	3	3	2	3	5	3	4	4	4	4
25	2	2	2	1	1	3	2	1	3	2	2	2	4	2	2	4	4	4	4	4	4	4	4	4	4	4	4	2	2	2	3	4	3	3	3	3	3	3	3	3	3	3	3	2	2	5	5	2	2
28	2	2	1	2	3	3	2	1	3	2	3	3	3	3	3	3	2	3	3	3	3	2	3	2	3	2	3	3	3	3	2	3	3	3	3	2	2	2	2	2	2	2	2	5	5	4	4	5	4
26	2	1	2	1	3	3	1	3	1	2	4	1	4	3	3	4	2	2	4	3	2	3	3	2	2	4	4	4	2	2	4	4	2	1	3	4	2	1	2	4	2	2	4	5	3	4	6	4	3
[truncated: 49 more columns]
